# Supplementary material for: Multisensory modulation of body ownership in mice
Source: Neurosci Conscious. 2020 Jan 23;2020(1):niz019. doi: 10.1093/nc/niz019 (PMC6977007; doi:10.1093/nc/niz019)
Supplement: niz019_Supplementary_Data [file niz019_supplementary_data.zip]

Archive with 7 entries (7 files):
- Supplementary Table 2.docx
- Supplementary Table 3.docx
- Supplementary Table 4.docx
- Supplementary Table 5.docx
- Supplementary Table 6.docx
- Supplementary Fig 1 for review.docx
- Supplementary Table 1.docx
